# Supplementary material for: Discontinuation of biologic DMARDs in non-systemic JIA patients: a scoping review of relapse rates and associated factors
Source: Pediatr Rheumatol Online J. 2022 Dec 5;20:109. doi: 10.1186/s12969-022-00769-5 (PMC9721079; doi:10.1186/s12969-022-00769-5)
Supplement: Supplementary file 1 — Additional file 1. [file 12969_2022_769_MOESM1_ESM.zip]

Archive with 2 entries (2 files):
- Supplement 1a. PRISMA-ScR-Checklist.pdf
- Supplement 1b. PRISMA-ScR-Checklist.docx
